# Supplementary material for: Current status and challenges of colorectal cancer screening program in Guangzhou, China: a population-based study
Source: Gastroenterol Rep (Oxf). 2026 May 19;14:goag011. doi: 10.1093/gastro/goag011 (PMC13183681; doi:10.1093/gastro/goag011)
Supplement: goag011_Supplementary_Data [file goag011_supplementary_data.zip]

Archive with 1 entries (1 files):
- 2025-237 Supplementary Tables 1-5.docx
